# Supplementary material for: Analysis of Plant-Bacteria Interactions in Their Native Habitat: Bacterial Communities Associated with Wild Tobacco Are Independent of Endogenous Jasmonic Acid Levels and Developmental Stages
Source: PLoS One. 2014 Apr 11;9(4):e94710. doi: 10.1371/journal.pone.0094710 (PMC3984252; doi:10.1371/journal.pone.0094710)
Supplement: Table S3 — Abundance of culturable bacterial species from surface-sterilized roots and leaves of EV and ir AOC genotypes over different plant developmental stages. (XLSX) [file pone.0094710.s007.xlsx]

## Sheet: Sheet1 
Table S3. Abundance of Based on the 16S rRNA sequences, culturable bacterial species from roots and leaves of EV and irAOC genotypes over different plant developmental stages.
		EV roots	EV roots	EV roots	EV roots	EV roots	irAOC roots	irAOC roots	irAOC roots	irAOC roots	irAOC roots	EV leaves	EV leaves	EV leaves	EV leaves	EV leaves	irAOC leaves	irAOC leaves	irAOC leaves	irAOC leaves	irAOC leaves
		Rosette stage	Elongated I	Elongated I & II	Elongated II & III	Flowering I & II	Rosette stage	Elongated I	Elongated I & II	Elongated II & III	Flowering I & II	Rosette stage	Elongated I	Elongated I & II	Elongated II & III	Flowering I & II	Rosette stage	Elongated I	Elongated I & II	Elongated II & III	Flowering I & II
																						Total
Species	Calsses																						Accession numbers
Achromobacter spanius	Beta-proteobacteria	0	1	1	0	0	0	0	2	0	0	0	0	0	0	0	0	0	0	0	0	4	HF585169, HF585170, HF585171, HF585172
Acidovorax valerianellae	Beta-proteobacteria	1	0	0	0	0	1	0	0	0	0	0	0	1	0	0	4	0	0	0	0	7	HF585174, HF585175, HF585176, HF585177, HF585178, HF585179, HF985273
Acientobacter calcoaceticus	Gamma-proteobacteria	0	1	1	0	0	0	0	1	0	0	0	0	2	1	1	5	1	0	2	0	15	HF585180, HF585181, HF585182, HF585183, HF585184, HF585185, HF585186, HF585187, HF585188, HF585189, HF585190, HF585191, HF585192, HF585193, HF985274
Acinetobacter gyllenbergii	Gamma-proteobacteria	0	0	0	0	0	0	0	0	0	0	0	0	1	0	0	0	0	0	0	0	1	HF585194
Acinetobacter iwoffii	Gamma-proteobacteria	0	0	0	0	0	0	0	0	1	0	0	0	0	0	0	0	0	0	0	0	1	HF585197
Acinetobacter pittii	Gamma-proteobacteria	0	0	1	0	0	0	0	0	0	0	0	0	0	0	0	0	0	0	0	0	1	HF585198
Acinetobacter schindleri	Gamma-proteobacteria	0	0	0	0	0	0	0	0	1	0	0	0	0	0	0	0	0	0	0	0	1	HF585199
Azospirillum lipoferum	Alpha-proteobacter	0	0	0	0	0	2	0	0	0	0	0	0	0	0	0	0	0	0	0	0	2	HF585215, HF985275
Arthrobacter nitroguajacolicus	Actinobacteria	1	0	0	0	0	0	0	0	0	0	0	0	0	0	0	0	0	0	0	1	2	HF585204, HF585205
Arthrobacter ureafaciens	Actinobacteria	1	0	0	1	0	0	0	0	0	0	0	0	0	0	3	0	0	0	0	2	7	HF585208, HF585209, HF585210, HF585211, HF585212, HF585213, HF585214
Bacillus aerophilus	Bacilli	0	0	0	0	0	0	1	0	0	0	0	0	0	0	0	0	0	0	0	0	1	HF585216
Bacillus anthracis	Bacilli	0	0	0	0	1	0	0	0	0	0	0	0	0	0	2	0	0	0	0	0	3	HF585141, HF585217, HF985276
Bacillus barbaricus	Bacilli	0	0	0	1	0	0	0	0	0	0	0	0	0	0	0	0	0	0	0	0	1	HF585218
Bacillus cereus	Bacilli	0	1	0	1	0	0	2	0	0	1	0	0	0	0	0	0	0	0	0	0	5	HF585219, HF585220, HF585221, HF585222, HF585223
Bacillus endophyticus	Bacilli	0	0	0	0	0	0	0	0	0	1	0	0	0	0	0	0	0	0	0	0	1	HF585226
Bacillus megaterium	Bacilli	0	0	1	0	2	0	0	0	0	1	0	0	0	0	0	0	0	0	0	0	4	HF585227, HF585228, HF585229, HF585230
Bacillus mojavensis	Bacilli	0	0	0	0	3	0	0	0	0	2	0	0	0	0	0	0	0	0	0	1	6	HF585235, HF585231, HF585232, HF585233, HF585234, HF585236
Bacillus muralis	Bacilli	0	0	0	2	0	0	0	1	1	0	0	0	0	0	0	0	0	0	0	0	4	HF585237, HF585238, HF585239, HF585142
Bacillus nealsonii	Bacilli	0	0	0	0	2	0	0	0	1	3	0	0	0	0	0	0	0	0	0	0	6	HF585240, HF585241, HF585242, HF585243, HF585244, HF585245
Bacillus niacini	Bacilli	0	0	0	1	0	0	0	0	0	3	0	0	0	0	0	0	0	0	0	1	5	HF585246, HF585247, HF585248, HF585249, HF585250
Bacillus oceanisediminis	Bacilli	0	0	0	0	1	0	0	0	0	1	0	0	0	0	0	0	0	0	0	0	2	HF585251, HF585252
Bacillus simplex	Bacilli	0	0	0	2	1	0	0	0	0	1	0	0	0	0	0	0	0	0	0	0	4	HF585253, HF585254, HF585255, HF585143
Bacillus subtilis subsp. inaquosorum	Bacilli	0	0	0	0	0	0	0	0	0	0	0	1	0	0	0	0	0	0	0	0	1	HF585256
Bacillus subtilis subsp. spizizenii	Bacilli	0	0	0	0	1	0	0	0	0	0	0	0	0	0	1	0	0	0	0	3	5	HF585257, HF585258, HF585259, HF585260, HF585261
Brevibacillus fluminis	Bacilli	0	0	0	0	0	0	1	0	0	0	0	0	0	0	0	0	0	0	0	0	1	HF585271
Brevibacterium frigoritolerans	Actinobacteria	0	0	0	0	0	0	0	0	2	0	0	0	0	0	0	0	0	0	0	0	2	HF585272, HF585273
Budvicia diplopodorum	Gamma-proteobacter	0	0	0	0	0	0	0	0	3	0	0	0	0	0	0	1	1	0	0	0	5	HF585274, HF585275, HF585276, HF585277, HF585278
Chryseobacterium defluvii	Flavobacteria	0	0	0	0	0	0	0	0	0	0	0	0	0	0	0	0	0	0	0	4	4	HF585281, HF585282, HF985279, HF985280
Chryseobacterium hagamense	Flavobacteria	0	0	0	0	0	0	0	0	0	0	0	1	0	0	0	0	0	0	0	0	1	HF585283
Chryseobacterium indologenes	Flavobacteria	0	0	0	0	0	0	0	0	0	0	0	0	0	0	0	0	1	0	0	0	1	HF585284
Chryseobacterium indoltheticum	Flavobacteria	0	0	0	0	0	0	0	0	0	0	0	0	0	0	0	1	0	0	0	0	1	HF585285
Chryseobacterium taeanense	Flavobacteria	2	0	0	0	4	0	0	3	0	0	0	0	0	0	1	0	1	1	0	0	12	HF585286, HF585287, HF585288, HF585289, HF585290, HF585291, HF585292, HF585293, HF585294, HF585295, HF585296, HF585297
Citrobacter youngae	Gamma-proteobacter	0	0	0	0	0	0	0	0	0	0	0	0	0	0	3	0	4	0	0	0	7	HF585144, HF585145, HF585146, HF585302, HF585144, HF585145, HF585146
Cohnella ginsengisoli	Bacilli	0	0	0	1	0	0	1	0	1	0	0	0	0	0	0	0	0	0	0	0	3	HF585303, HF585304, HF585305
Cohnella luojiensis	Bacilli	0	0	0	2	0	0	0	0	0	0	0	0	0	0	0	0	0	0	0	0	2	HF585306, HF585307
Cohnella panacarvi	Bacilli	0	0	0	0	0	0	0	0	1	0	0	0	0	0	0	0	0	0	0	0	1	HF585308
Curtobacterium flaccumfaciens	Actinobacteria	0	0	0	0	1	0	0	0	0	0	0	0	0	1	0	0	0	0	0	0	2	HF585309, HF585310
Delftia lacustris	Beta-proteobacter	0	0	0	0	0	0	0	0	0	0	0	0	0	0	0	0	0	2	0	0	2	HF585312, HF585313
Enterobacter aerogenes	Gamma-proteobacteria	0	0	0	0	0	0	0	0	0	0	0	0	0	0	0	0	0	0	0	1	1	HF585315
Enterobacter amnigenus	Gamma-proteobacteria	0	0	0	0	0	0	0	0	0	2	0	0	0	0	1	0	0	0	0	0	3	HF585316, HF585317, HF585318
Enterobacter cowanii	Gamma-proteobacteria	0	0	0	0	0	0	0	0	0	0	0	0	0	0	1	0	0	0	0	0	1	HF585319
Enterobacter hormaechei	Gamma-proteobacteria	0	0	0	0	0	0	0	0	0	0	0	1	0	0	0	0	0	0	0	0	1	HF585328
Enterobacter kobei	Gamma-proteobacteria	0	0	0	0	0	0	0	0	2	0	0	1	0	1	2	0	1	0	6	0	13	HF585147, HF585320, HF585321, HF585322, HF585323, HF585324, HF585325, HF585326, HF585327, HF985281, HF985282, HF985283, HF985284
Enterobacter soli	Gamma-proteobacteria	0	0	0	0	0	0	0	0	0	0	0	1	0	0	0	0	0	0	0	2	3	HF585329, HF585330, HF585331
Escherichia hermanni	Gamma-proteobacteria	0	0	0	0	0	0	0	0	0	0	0	2	0	4	0	0	0	0	0	0	6	HF585332, HF585333, HF585334, HF585335, HF585336, HF585337
Escherichia vulneris	Gamma-proteobacteria	0	2	0	0	0	0	0	0	0	0	1	1	0	0	0	1	3	0	0	0	8	HF585338, HF585339, HF585340, HF585341, HF585342, HF585343, HF585344, HF585345
Flavobacterium oncorhychi	Flavobacteria	0	0	0	0	0	0	0	1	0	0	0	0	0	0	0	0	0	0	0	0	1	HF585346
Glycomyces lechevalierae	Actinobacteria	0	1	0	0	0	0	0	0	0	0	0	0	0	1	0	0	0	0	0	0	2	HF585347, HF585148
Klebsiella oxytoca	Gamma-proteobacteria	0	0	0	0	0	0	0	0	0	0	0	8	0	0	0	0	0	0	0	0	8	HF585149, HF585150, HF985286, HF985287, HF985288, HF985289, HF985290, HF985291
Kocuria marina	Actinobacteria	0	0	0	0	0	0	4	0	0	0	0	0	0	0	0	0	0	0	0	3	7	HF585151, HF585152, HF585153, HF585154, HF585350, HF585351, HF985292
Kocuria palustris	Actinobacteria	0	0	0	0	0	0	2	0	0	0	0	0	0	0	0	2	0	0	0	0	4	HF585352, HF585353, HF585354, HF585355
Leclercia adecarboxylata	Gamma-proteobacteria	0	0	0	0	0	0	0	0	0	0	0	0	0	0	0	0	1	0	0	0	1	HF585356
Leifsonia lichenia	Actinobacteria	0	0	0	0	0	0	0	0	0	0	0	0	0	0	0	0	1	0	0	0	1	HF585357
Leifsonia shinshuensis	Actinobacteria	0	1	0	0	0	0	0	0	0	0	0	0	0	0	0	0	0	0	0	0	1	HF585359
Leifsonia soli	Actinobacteria	0	1	0	0	0	0	0	0	0	0	0	0	0	0	0	0	0	0	0	0	1	HF585360
Lysinibacillus macroides	Bacilli	0	0	0	0	1	0	0	0	0	0	0	0	0	0	0	0	0	0	0	0	1	HF585361
Lysinibacillus xylanilyticus	Bacilli	0	0	0	0	1	0	0	0	0	0	0	0	0	0	0	0	0	0	0	0	1	HF585362
Massilia aerilata	Beta-proteobacteria	0	0	0	0	0	0	0	0	0	0	0	2	0	0	0	0	0	0	0	0	2	HF585363, HF585364
Massilia oculi	Beta-proteobacteria	0	0	0	0	0	0	1	0	0	0	0	0	0	0	0	0	0	0	0	0	1	HF585366
Massilia suwonensis	Beta-proteobacteria	0	0	0	1	0	0	0	0	1	0	0	0	0	0	0	0	0	0	0	1	3	HF585367, HF585368, HF985293
Methylobacterium oryzae	Alpha-proteobacteria	0	0	2	0	0	0	0	0	0	0	0	0	0	0	0	0	0	0	0	0	2	HF585369, HF985294
Methylobacterium platani	Alpha-proteobacteria	0	1	0	0	0	0	0	0	0	0	0	0	0	0	0	0	0	0	0	0	1	HF585370
Methylobacterium radiotolerans	Alpha-proteobacteria	0	0	0	0	0	0	0	0	0	0	1	0	0	0	0	0	0	0	0	0	1	HF585372
Methylobacterium zatmanii	Alpha-proteobacteria	0	0	0	0	0	0	0	0	1	0	0	0	0	0	0	0	0	0	0	0	1	HF585376
Microbacterium foliorum	Actinobacteria	0	0	0	0	0	0	0	0	0	0	0	0	0	0	0	0	0	1	0	0	1	HF585377
Microbacterium hydrocarbonoxydans	Actinobacteria	0	0	0	0	0	0	0	0	0	1	0	0	0	0	0	0	0	0	0	0	1	HF585378
Microbacterium paildicola	Actinobacteria	0	0	2	1	0	0	0	0	0	0	0	0	0	0	0	0	0	0	0	0	3	HF585379, HF585380, HF585381
Micrococcus cohnii	Actinobacteria	0	0	0	0	1	0	0	0	0	0	0	0	0	0	0	0	0	0	0	0	1	HF585382
Micrococcus lutes	Actinobacteria	0	0	0	0	1	0	2	0	2	0	0	0	0	0	0	0	0	0	0	0	5	HF585383, HF585384, HF585385, HF585386, HF585387
Paenibacillus aestuarii	Bacilli	0	0	0	0	0	0	0	0	1	0	0	0	0	0	0	0	0	0	0	0	1	HF585389
Paenibacillus panacisoli	Bacilli	0	0	0	0	0	0	0	0	0	1	0	0	0	0	0	0	0	0	0	0	1	HF585390
Paenibacillus prosopidis	Bacilli	0	0	0	0	1	0	0	0	0	0	0	0	0	0	0	0	0	0	0	0	1	HF585391
Paenibacillus rigui	Bacilli	0	2	2	3	0	0	0	0	1	0	0	0	0	0	0	0	0	0	0	0	8	HF585392, HF585393, HF585394, HF585395, HF585156, HF585157, HF585158, HF585159
Paenibacillus sepulcri	Bacilli	0	0	0	0	0	0	0	0	1	0	0	0	0	0	0	0	0	0	0	0	1	HF585396
Paenibacillus tundrae	Bacilli	0	2	0	0	0	0	0	0	0	0	0	0	0	0	1	0	0	0	0	0	3	HF585397, HF585398, HF585399
Pandoraea pnomenusa	Beta-proteobacteria	0	1	0	0	0	0	0	0	0	0	0	0	0	0	0	0	0	0	0	0	1	HF585400
Pantoea brenneri	Gamma-proteobacteria	0	0	0	0	0	0	0	0	0	0	1	1	2	0	0	0	0	0	0	0	4	HF585401, HF585402, HF585403, HF585404
Pantoea dispersa	Gamma-proteobacteria	0	0	0	0	0	2	0	0	0	0	0	0	0	0	0	0	0	0	0	0	2	HF585407, HF585408
Pantoea rwandensis	Gamma-proteobacteria	0	0	0	0	0	0	0	0	0	0	0	0	0	0	0	0	1	0	0	0	1	HF585414
Pantoea stewartii	Gamma-proteobacteria	0	0	0	0	0	2	0	0	0	0	0	0	0	0	0	0	0	0	0	0	2	HF985352, HF985353
Pantoea vagans	Gamma-proteobacteria	0	0	0	0	0	2	0	0	0	0	0	0	0	0	0	0	0	0	0	0	2	HF585415, HF585416
Paracoccus aminovorans	Alpha-proteobacteria	0	0	0	1	0	0	0	0	0	0	0	0	0	0	0	0	0	0	0	0	1	HF585419
Pseudacidovorax intermedius	Beta-proteobacteria	1	0	0	0	0	0	0	0	0	0	0	0	0	0	0	0	0	0	0	0	1	HF585424
Pseudomonas azotoformans	Gamma-proteobacteria	0	0	0	0	0	0	0	2	0	0	0	0	0	0	0	0	0	0	0	0	2	HF585427, HF585426
Pseudomonas baetica	Gamma-proteobacteria	0	0	2	0	0	0	0	1	0	0	0	1	0	0	0	2	0	0	0	0	6	HF585428, HF585429, HF985298, HF985299, HF985300, HF985301
Pseudomonas brassicacearum	Gamma-proteobacteria	0	0	0	0	0	1	0	3	0	0	1	0	0	0	0	0	0	0	0	0	5	HF585430, HF585431, HF585432, HF585433, HF585434
Pseudomonas brassicacearum subsp. Brassicacearum	Gamma-proteobacteria	0	0	0	0	0	0	0	0	0	0	0	0	0	0	2	0	0	0	0	1	3	HF985302, HF985303, HF985304
Pseudomonas cedrina	Gamma-proteobacteria	0	0	0	0	0	0	0	1	0	0	0	0	0	0	0	0	0	0	0	0	1	HF585435
Pseudomonas cichorii	Gamma-proteobacteria	0	0	0	0	0	0	0	0	0	0	0	0	1	0	0	0	0	0	0	0	1	HF585437
Pseudomonas frederiksbergensis	Gamma-proteobacteria	1	0	1	0	0	0	0	0	0	0	4	0	4	2	0	0	0	0	0	0	12	HF585438, HF585439, HF585440, HF585441, HF585442, HF585443, HF585444, HF585445, HF585446, HF985305, HF985306, HF985307
Pseudomonas geniculata	Gamma-proteobacteria	0	0	1	0	0	3	0	0	0	0	0	0	1	0	0	1	0	1	0	0	7	HF585447, HF585448, HF585449, HF985308, HF985309, HF985310, HF985311
Pseudomonas hibisicola	Gamma-proteobacteria	0	0	0	0	0	1	0	0	0	0	0	0	2	0	0	0	0	0	0	0	3	HF585450, HF585451, HF985312
Pseudomonas koreensis	Gamma-proteobacteria	5	7	4	0	0	0	0	0	0	0	5	0	0	0	0	0	0	0	0	0	21	HF585452, HF585453, HF585454, HF585455, HF585456, HF585457, HF585458, HF585459, HF585460, HF585461, HF585462, HF585463, HF585464, HF585465, HF585466, HF585467, HF585468, HF585469, HF585470, HF985313, HF985314
Pseudomonas libanensis	Gamma-proteobacteria	0	3	0	0	0	0	0	0	0	0	0	0	0	0	0	0	0	0	0	0	3	HF585471, HF985315, HF985316
Pseudomonas mohnii	Gamma-proteobacteria	0	2	3	0	0	0	0	0	0	0	0	0	1	0	0	0	0	0	0	0	6	HF585472, HF585473, HF585474, HF585475, HF585476, HF585477
Pseudomonas monteilii	Gamma-proteobacteria	0	0	0	0	0	0	0	0	0	0	0	0	0	1	0	0	0	0	0	0	1	HF585478
Pseudomonas otitidis	Gamma-proteobacteria	0	0	0	0	0	0	0	0	0	0	0	0	0	0	0	0	1	0	0	0	1	HF585479
Pseudomonas plecoglossicida	Gamma-proteobacteria	0	0	0	0	0	0	0	0	0	2	0	0	0	0	0	0	0	0	0	0	2	HF585480, HF585481
Pseudomonas protegens	Gamma-proteobacteria	0	0	0	0	0	0	0	0	0	0	0	0	1	0	0	0	0	0	0	2	3	HF585482, HF985317, HF985318
Pseudomonas trivialis	Gamma-proteobacteria	0	0	0	0	0	0	0	0	0	0	2	0	0	0	0	0	0	0	0	0	2	HF985319, HF585483
Pseudomonas veronii	Gamma-proteobacteria	0	1	0	0	0	0	0	0	0	0	0	0	0	0	0	0	0	0	0	0	1	HF585484
Raoultella ornithinolytica	Gamma-proteobacteria	0	0	0	0	0	0	0	0	0	1	0	0	0	0	0	0	0	0	0	0	1	HG008947
Rhizobium massiliae	Alpha-proteobacteria	0	0	0	0	0	1	0	0	0	0	0	0	0	0	0	0	0	0	0	0	1	HF585279
Rhizobium phenanthrenilyticum	Alpha-proteobacteria	0	1	0	0	0	1	0	0	0	0	0	0	0	0	0	0	0	0	0	0	2	HF585488, HF585489
Rhizobium soli	Alpha-proteobacteria	0	0	0	1	0	0	0	0	0	0	0	0	0	0	0	0	0	0	0	0	1	HF585492
Saccharothrix texasensis	Actinobacteria	0	0	0	0	0	0	0	0	0	0	0	1	0	0	0	0	0	0	0	0	1	HF585493
Serratia marcescens subsp. Sakuensis	Gamma-proteobacteria	0	0	0	0	0	0	0	0	0	0	0	0	0	1	0	0	0	0	3	0	4	HF585494, HF585495, HF985320, HF985321
Serratia marcescens subsp. marcescens	Gamma-proteobacteria	0	0	0	0	0	0	0	0	0	0	0	0	0	0	0	0	0	0	2	0	2	HG008945, HG008946
Serratia nematodiphila	Gamma-proteobacteria	0	1	0	0	0	0	0	0	0	0	0	0	0	1	0	0	1	0	3	0	6	HF585496, HF585497, HF585498, HF585499, HF585500, HF985322
Sphingomonas paucimobilis	Alpha-proteobacteria	0	1	0	0	0	0	1	0	0	0	0	0	0	0	0	0	0	0	0	0	2	HF585502, HF585503
Sphingopyxis soli	Alpha-proteobacteria	0	1	0	0	0	0	0	0	0	0	0	0	0	0	0	0	0	0	0	0	1	HF585504
Staphylococcus caprae	Bacilli	0	0	0	0	2	0	0	0	0	0	0	0	0	0	0	0	0	0	0	0	2	HF585505, HF585506
Staphylococcus devriesei	Bacilli	0	0	0	1	0	0	0	0	0	0	0	0	0	0	0	0	0	0	0	0	1	HF585507
Staphylococcus hominis	Bacilli	0	0	0	0	0	0	0	0	2	0	1	0	0	0	0	0	0	0	0	0	3	HF585508, HF585509, HF985349
Staphylococcus hominis subsp.hominis	Bacilli	0	0	0	1	0	0	0	0	0	0	0	0	0	0	0	0	0	0	0	0	1	HF985350
Staphylococcus warneri	Bacilli	0	0	0	1	0	0	0	0	0	0	0	0	0	0	0	0	0	0	0	0	1	HF585510
Stenotrophomonas chelatiphaga	Gamma-proteobacteria	0	0	8	0	0	0	0	0	0	0	0	0	0	0	0	0	0	1	0	0	9	HF585511, HF585512, HF585513, HF585514, HF585515, HF985323, HF985324, HF985325, HF985326
Stenotrophomonas maltophilia	Gamma-proteobacteria	0	0	0	0	0	0	0	0	0	0	1	0	0	0	0	2	0	2	0	0	5	HF585516, HF585517, HF585518, HF985327, HF985328
Stenotrophomonas panacihumi	Gamma-proteobacteria	0	0	0	0	0	0	0	0	0	0	0	0	0	2	0	0	0	0	0	0	2	HF585519, HF585520
Stenotrophomonas rhizophila	Gamma-proteobacteria	0	0	0	0	0	0	0	0	0	0	5	0	0	0	0	1	0	0	0	0	6	HF585521, HF585522, HF985329, HF985330, HF985331, HF985332
Streptomyces africanus	Actinobacteria	0	0	0	0	0	0	0	0	0	0	0	1	0	0	0	0	0	0	0	0	1	HF585523
Streptomyces albogriseolus	Actinobacteria	0	0	0	0	0	0	0	0	0	0	0	0	0	0	0	0	0	0	1	0	1	HF585525
Streptomyces anulatus	Actinobacteria	0	0	0	0	0	0	0	0	0	0	0	0	0	0	0	0	0	0	3	0	3	HF585527, HF985333, HF985334
Streptomyces cellulosae	Actinobacteria	0	0	0	0	0	0	0	0	0	0	0	0	0	0	0	0	0	0	1	0	1	HF585528
Streptomyces coeruleorubidus	Actinobacteria	0	0	0	0	0	0	0	0	0	0	0	0	0	1	0	0	0	0	0	0	1	HF585529
Streptomyces cyaneofuscatus	Actinobacteria	0	0	0	0	0	1	0	0	0	0	0	6	0	0	0	0	9	0	5	0	21	HF585531, HF585532, HF585533, HF585534, HF585535, HF585536, HF585537, HF985335, HF985336, HF985337, HF985338, HF985339, HF985340, HF985341, HF985342, HF985343, HF985344, HF985345, HF985346, HF985347, HF985348
Streptomyces finlayi	Actinobacteria	0	0	0	0	0	0	0	0	0	0	0	2	0	0	0	0	0	0	0	0	2	HF585538, HF585539
Streptomyces grieus	Actinobacteria	0	0	0	0	0	0	0	0	0	0	0	0	0	0	0	0	0	0	1	0	1	HF585540
Streptomyces violarus	Actinobacteria	0	0	0	0	0	0	0	0	0	0	0	2	0	0	0	0	0	0	0	0	2	HF585544, HF585545
Xanthomonas vesicatoria	Gamma-proteobacteria	0	0	0	0	0	0	0	0	0	0	0	0	0	0	2	0	0	0	0	0	2	HF585549, HF585550
Total		12	31	29	21	23	17	15	15	22	20	22	32	16	16	20	20	26	8	27	22	414
